# Supplementary material for: Genome-Wide Analyses of the Soybean GmABCB Gene Family in Response to Salt Stress
Source: Genes (Basel). 2025 Feb 19;16(2):233. doi: 10.3390/genes16020233 (PMC11855854; doi:10.3390/genes16020233)
Supplement: Supplementary file 1 [file genes-16-00233-s001.zip › Table S1.xlsx]

## Sheet: Table S1
Table S1. Physicochemical properties of GmABCB genes.
Gene name	Sequence ID	Chr Location	Number of Amino Acid	Molecular Weight	Theoretical pI	Instability Index	Aliphatic Index	Grand Average of Hydropathicity	predicted subcellular localization
GmABCB1	Glyma.03G224100	Gm03:45958207..45964564	1283	139480	8.14	36.86	98.07	0.103	Plasma Membrane
GmABCB2	Glyma.02G008000	Gm02:824099..830663	1282	138279	6.52	35.17	97.85	0.098	Plasma Membrane
GmABCB3	Glyma.10G137600	Gm10:41008565..41015203	1282	138576	6.13	34.16	98.46	0.105	Plasma Membrane
GmABCB4	Glyma.17G041300	Gm17:3079032..3085918	1303	140757	6.1	35.18	97.89	0.109	Plasma Membrane
GmABCB5	Glyma.13G118500	Gm13:23030258..23037199	1265	137113	6.49	31.82	101.74	0.142	Plasma Membrane
GmABCB6	Glyma.17G041400	Gm17:3089348..3096033	1266	137088	6.29	32.51	101.33	0.153	Plasma Membrane
GmABCB7	Glyma.13G119000	Gm13:23078711..23085085	1350	146460	6.56	32.19	98.98	0.136	Nuclear
GmABCB8	Glyma.17G041200	Gm17:3054148..3060395	1275	137380	6.41	31.89	101.14	0.143	Nuclear
GmABCB9	Glyma.13G118800	Gm13:23057020..23063336	1271	136626	6.8	31.49	101.32	0.14	Plasma Membrane
GmABCB10	Glyma.13G118900	Gm13:23070716..23076743	1267	137045	6.8	32.97	100.24	0.133	Plasma Membrane
GmABCB11	Glyma.15G090200	Gm15:6918728..6924541	1260	135729	8.22	31.31	100.28	0.137	Plasma Membrane
GmABCB12	Glyma.13G222000	Gm13:33764841..33770593	1261	136048	7.53	36.34	100.18	0.151	Plasma Membrane
GmABCB13	Glyma.16G078100	Gm16:7985178..7995910	1237	135601	8.93	33.11	99.99	0.08	Plasma Membrane
GmABCB14	Glyma.01G008200	Gm01:851826..863711	1259	138298	8.57	33.19	99.04	0.055	Plasma Membrane
GmABCB15	Glyma.18G012700	Gm18:915480..920788	1243	136301	8.86	38.59	98.03	0.055	Plasma Membrane
GmABCB16	Glyma.06G269300	Gm06:47895854..47902635	1248	137177	8.76	35.3	94.8	0.047	Plasma Membrane
GmABCB17	Glyma.12G135300	Gm12:15795172..15802556	1248	137112	8.8	36.49	96.44	0.06	Plasma Membrane
GmABCB18	Glyma.19G016600	Gm19:1672215..1679953	1259	138957	8.78	35.85	102	0.144	Plasma Membrane
GmABCB19	Glyma.19G016700	Gm19:1709752..1718653	1249	138254	8.58	36.04	100.86	0.101	Plasma Membrane
GmABCB20	Glyma.19G016400	Gm19:1611509..1621269	1256	137150	8.5	41.31	100.72	0.107	Plasma Membrane
GmABCB21	Glyma.08G342600	Gm08:48207052..48214588	1259	137244	8.52	37.02	95.5	0.087	Plasma Membrane
GmABCB22	Glyma.18G154200	Gm18:31734994..31743352	1275	138751	8.15	36.44	100.2	0.143	Plasma Membrane
GmABCB23	Glyma.16G011000	Gm16:962873..971185	1515	166518	7.8	41.36	88.61	-0.11	Plasma Membrane
GmABCB24	Glyma.06G139500	Gm06:11419173..11428209	1254	137439	8.23	40.83	101.56	0.154	Plasma Membrane
GmABCB25	Glyma.02G094800	Gm02:8458432..8467540	1402	155268	6.15	48.55	101.73	0.09	Plasma Membrane
GmABCB26	Glyma.18G286600	Gm18:59397163..59407116	1402	155267	6.04	47.93	101.93	0.094	Plasma Membrane
GmABCB27	Glyma.10G290800	Gm10:54689204..54700283	1399	155182	6	51.65	101.66	0.078	Plasma Membrane
GmABCB28	Glyma.20G239800	Gm20:50238035..50248425	1399	155186	6.02	50.11	102.09	0.079	Plasma Membrane
GmABCB29	Glyma.13G063700	Gm13:16184213..16195686	1249	136108	8.09	36.68	98.41	0.121	Plasma Membrane
GmABCB30	Glyma.19G021500	Gm19:2331133..2341748	1250	136206	8.09	36.54	98.57	0.127	Plasma Membrane
GmABCB31	Glyma.10G055000	Gm10:4983391..4990488	1343	147289	8.23	39.15	96.33	0.036	Plasma Membrane
GmABCB32	Glyma.13G142100	Gm13:25436320..25445314	1341	146919	6.87	38.66	94.3	0.018	Plasma Membrane
GmABCB33	Glyma.19G184300	Gm19:47347960..47356843	1339	146322	7.35	39.03	94.37	0.018	Plasma Membrane
GmABCB34	Glyma.03G183600	Gm03:42864858..42872578	1342	146761	6.84	38.96	95.47	0.036	Plasma Membrane
GmABCB35	Glyma.14G220200	Gm14:52234319..52240118	1250	135451	6.65	35.81	104.91	0.18	Plasma Membrane
GmABCB36	Glyma.17G259100	Gm17:43753408..43758967	1250	135654	7.3	34.38	103.81	0.141	Plasma Membrane
GmABCB37	Glyma.08G270300	Gm08:37363424..37383885	1254	137498	8.24	36.56	103.2	0.137	Plasma Membrane
GmABCB38	Glyma.09G206300	Gm09:44508630..44517613	1245	136283	8.67	34.38	105.44	0.167	Plasma Membrane
GmABCB39	Glyma.01G016500	Gm01:1626970..1636642	1255	137547	8.8	34.47	105.75	0.173	Plasma Membrane
