# Supplementary material for: Genome-Wide Analyses of the Soybean GmABCB Gene Family in Response to Salt Stress
Source: Genes (Basel). 2025 Feb 19;16(2):233. doi: 10.3390/genes16020233 (PMC11855854; doi:10.3390/genes16020233)
Supplement: Supplementary file 1 [file genes-16-00233-s001.zip › Table S2.xlsx]

## Sheet: Table S2
Table S2. The primer sequences of GmGmABCB genes used for qRT-PCR.
Name	Forward primer ( 5'-3')	Reverse primer ( 5'-3')
GmABCB2	TGCCATGGGTGAGAAGGTTG	CGGAAGGGTGGACAACATGA
GmABCB5	TTCATGCAGGAGAGACGGTTG	CTTCTGTTGCATCGCCACATT
GmABCB7	TAAGTTGGCAACCGGGTTCA	ACCCCTCTACCAATGACTCTTTT
GmABCB11	GGAGATGCCAAGGCAAAGTA	CCTGTACCACTCACAAGCCC
GmABCB12	GGAGCCATTAGAACAGTTGCC	CATGGCAAGTGCATAGGTGC
GmABCB28	AACTTCCTAAGAGGATGCCTG	GAAGGTGGGCTCCGGATTT
GmABCB31	TGGTGTTGGTGGGGAGAAGA	AGAAGTAAAACGCATACTTCACCA
GmABCB35	CAGCTGGCTCATACTCAAAGTCTC	AGCTTGACCAAGAGCAAATCCACT
GmABCB36	AGCAGTTGGTTCATACTCAAAATCA	CAGCTTGACCAAGAGCAAATC
GmABCB37	CTGTGGCTGCATTTTGTGCT	ACGGATCCATACCACAAGGC
ACTIN3	CGGTGGTTCTATCTTGGCATC	GTCTTTCGCTTCAATAACCCTA
