# Supplementary material for: Genome-Wide Analyses of the Soybean GmABCB Gene Family in Response to Salt Stress
Source: Genes (Basel). 2025 Feb 19;16(2):233. doi: 10.3390/genes16020233 (PMC11855854; doi:10.3390/genes16020233)
Supplement: Supplementary file 1 [file genes-16-00233-s001.zip › Table S3.xlsx]

## Sheet: Table S3
Table S3. FPKM values for soybean GmABCB genes in different tissues.
Gene name	Sequence ID	Root	Node	Hypocotyl	True leaf	SAM_12D	Flower	R5_Pod
ABCB1	Glyma.03G224100	0.165427	0.463531	2.68994	3.257	0.211741	1.1617	0.337867
ABCB2	Glyma.02G008000	1.09042	27.9747	11.3958	1.49358	1.90895	23.3407	19.1671
ABCB3	Glyma.10G137600	0	8.36396	1.39942	0.46752	4.08555	4.76355	0.146169
ABCB4	Glyma.17G041300	0	0	0	0	0.0192641	0	0
ABCB5	Glyma.13G118500	0	0.0322912	0.0189762	0.033459	0	0.45038	2.63615
ABCB6	Glyma.17G041400	0	0.0797566	0.0156232	0	0	0.0309001	0
ABCB7	Glyma.13G119000	0	1.34773	0.382714	0.0843504	1.05114	1.54542	0.474696
ABCB8	Glyma.17G041200	0.650192	0.379553	0.184015	0.0294959	0.166445	0.959501	0.564378
ABCB9	Glyma.13G118800	0.543444	0	0.0838927	0.0123267	0	0.0138271	0
ABCB10	Glyma.13G118900	0	0.0299063	0.105449	0	0.021858	0.0173799	0
ABCB11	Glyma.15G090200	0	0.0741109	0.0746606	0.065821	0.0232141	0.0369164	0
ABCB12	Glyma.13G222000	0	0.030701	0	0.095434	0	19.9471	0
ABCB13	Glyma.16G078100	0.0393646	0.919171	0.388915	0	0.0403083	0.0480754	3.92342
ABCB14	Glyma.01G008200	0	0.0810592	0.0178632	0	0.0222168	0.0529955	1.77252
ABCB15	Glyma.18G012700	0.0960353	0.0560611	0	0	0.196675	0.078191	0.117685
ABCB16	Glyma.06G269300	0	0.0190768	0.033632	0.1186	0.0836574	0.0332592	0.100117
ABCB17	Glyma.12G135300	0	0.0969481	0.922955	0.0452044	0	0.0169023	0.0678388
ABCB18	Glyma.19G016600	0.137445	14.485	1.16933	0	1.9469	3.87942	16.8056
ABCB19	Glyma.19G016700	0.0640578	4.78644	0	0	0	0.0260776	0.994316
ABCB20	Glyma.19G016400	0.383834	48.342	41.26	1.02734	1.10541	2.22666	2.82218
ABCB21	Glyma.08G342600	0.155585	9.74534	1.28096	0.324672	2.72826	1.12425	10.1685
ABCB22	Glyma.18G154200	0.040637	1.09121	0.100372	0.162228	0.790613	0.148888	0
ABCB23	Glyma.16G011000	0.36481	1.01369	0.180213	0.0529586	0.0186778	0.148512	0
ABCB24	Glyma.06G139500	0.323342	1.12173	0.570457	0.335278	0.756785	1.14707	0.415103
ABCB25	Glyma.02G094800	2.38048	4.09232	4.24644	2.49161	4.11557	5.18248	5.58059
ABCB26	Glyma.18G286600	3.24448	4.18669	4.24586	2.5037	4.45882	4.82443	4.82688
ABCB27	Glyma.10G290800	1.96884	2.88375	3.52616	1.46618	3.4168	4.40307	4.09426
ABCB28	Glyma.20G239800	1.30473	4.97874	4.49472	2.47971	3.81466	5.39536	5.52589
ABCB29	Glyma.13G063700	19.4177	7.34647	25.6491	2.54984	36.3472	19.0471	2.4284
ABCB30	Glyma.19G021500	23.8696	21.5513	50.1461	4.7212	54.4035	46.7884	8.15769
ABCB31	Glyma.10G055000	0.516392	6.78685	1.48804	1.96779	5.60876	8.36378	2.62162
ABCB32	Glyma.13G142100	1.16716	6.77206	2.15485	1.24509	1.21325	3.80116	3.6985
ABCB33	Glyma.19G184300	4.58813	27.4798	25.2462	5.66141	5.16793	10.3196	11.3074
ABCB34	Glyma.03G183600	1.38657	35.2257	40.3958	10.4381	12.2509	13.0794	8.02644
ABCB35	Glyma.14G220200	0	2.73862	4.30568	3.76414	3.22647	7.82108	0.250267
ABCB36	Glyma.17G259100	0.042886	3.24452	4.92558	3.26848	4.56707	9.77686	0.210216
ABCB37	Glyma.08G270300	0	1.39161	0	0.924827	0.336695	3.74802	0.537251
ABCB38	Glyma.09G206300	0	2.2044	11.2066	8.1667	13.4378	24.0698	0.0997313
ABCB39	Glyma.01G016500	0	6.71169	14.7948	14.1958	14.8193	26.0049	2.33181
