# Supplementary material for: Genome-Wide Analyses of the Soybean GmABCB Gene Family in Response to Salt Stress
Source: Genes (Basel). 2025 Feb 19;16(2):233. doi: 10.3390/genes16020233 (PMC11855854; doi:10.3390/genes16020233)
Supplement: Supplementary file 1 [file genes-16-00233-s001.zip › Table S4.xlsx]

## Sheet: Table S4
Table S4. FPKM values of GmABCB Genes in Root and Laves under Salt Stress.
Gene name	id	Ture Leaf-CK-1_fpkm	Ture Leaf-CK-2_fpkm	Ture Leaf-CK-3_fpkm	Ture Leaf-NaCl-1_fpkm	Ture Leaf-NaCl-2_fpkm	Ture Leaf-NaCl-3_fpkm	Root-CK-1_fpkm	Root-CK-2_fpkm	Root-CK-3_fpkm	Root-NaCl-1_fpkm	Root-NaCl-2_fpkm	Root-NaCl-3_fpkm	Ture Leaf-CK-Average_fpkm	Ture Leaf-NaCl-Average_fpkm	Root-CK-Average_fpkm	Root-NaCl-Average_fpkm
ABCB1	Glyma.03G224100	1.917	1.793	1.557	2.367	2.143	1.599	0.029	0.104	0.208	0.056	0.038	0.108	1.9085	1.871	0.113667	0.0673333
ABCB2	Glyma.02G008000	2.63	3.037	5.638	3.706	6.064	4.424	8.155	7.028	7.533	65.853	50.522	55.802	3.75275	5.244	7.572	57.3923
ABCB3	Glyma.10G137600	0.364	0.296	0.404	0.427	0.346	0.456	0.299	0.309	0.361	0.23	0.288	0.358	0.37275	0.401	0.323	0.292
ABCB4	Glyma.17G041300	0	0	0	0	0.022	0.027	4.781	4.168	4.362	5.656	4.72	4.801	0	0.0245	4.437	5.059
ABCB5	Glyma.13G118500	0.069	0.048	0.053	0.046	0.088	0	0.034	0.013	0.029	0.075	0.071	0.067	0.054	0.044	0.0253333	0.071
ABCB6	Glyma.17G041400	0	0	0	0	0	0.04	0.274	0.195	0.026	0.864	0.516	0.761	0	0.02	0.165	0.713667
ABCB7	Glyma.13G119000	0.724	0.535	0.568	1.041	0.855	0.283	2.657	1.322	2.844	43.745	42.088	43.429	0.717	0.569	2.27433	43.0873
ABCB8	Glyma.17G041200	0.091	0.145	0.271	0.144	0.047	0.042	0.79	0.458	0.448	3.478	2.587	2.804	0.16275	0.0445	0.565333	2.95633
ABCB9	Glyma.13G118800	0	0.055	0.085	0.043	0.133	0.063	4.292	3.873	4.342	4.537	5.18	4.475	0.04575	0.098	4.169	4.73067
ABCB10	Glyma.13G118900	0	0.044	0.037	0.1	0.109	0.048	5.819	5.172	4.478	5.585	5.611	5.628	0.04525	0.0785	5.15633	5.608
ABCB11	Glyma.15G090200	0.041	0.023	0	0.015	0	0.015	0	0.013	0	0.074	0.014	0.026	0.01975	0.0075	0.00433333	0.038
ABCB12	Glyma.13G222000	0	0	0.038	0	0.203	0.128	0.077	0.012	0.041	2.566	2.107	1.695	0.0095	0.1655	0.0433333	2.12267
ABCB13	Glyma.16G078100	0.012	0	0	0	0	0.026	2.743	2.212	3.268	12.625	5.772	9.373	0.003	0.013	2.741	9.25667
ABCB14	Glyma.01G008200	0.144	0.157	0.074	0.087	0.071	0.028	1.099	0.352	1.105	7.299	3.161	4.996	0.1155	0.0495	0.852	5.152
ABCB15	Glyma.18G012700	0	0	0	0	0	0	0.118	0.013	0	0.013	0.118	0.042	0	0	0.0436667	0.0576667
ABCB16	Glyma.06G269300	0.135	0.263	0.116	0.178	0.1	0.119	0.014	0.011	0.013	0.066	0.05	0.071	0.173	0.1095	0.0126667	0.0623333
ABCB17	Glyma.12G135300	0.012	0.011	0.107	0.014	0.079	0.162	0	0	0.052	0.011	0	0.024	0.036	0.1205	0.0173333	0.0116667
ABCB18	Glyma.19G016600	0.033	0.014	0	0	0.015	0.015	4.953	5.288	6.128	4.849	4.756	4.733	0.01175	0.015	5.45633	4.77933
ABCB19	Glyma.19G016700	0.014	0	0	0	0	0	0.256	0.458	0.339	0.074	0.112	0.132	0.0035	0	0.351	0.106
ABCB20	Glyma.19G016400	0.737	0.582	0.575	0.466	0.664	1.013	16.309	13.358	11.889	35.823	31.96	29.763	0.59	0.8385	13.852	32.5153
ABCB21	Glyma.08G342600	0.585	0.532	0.133	0.586	0.295	0.265	1.902	1.968	2.471	0.854	0.372	0.745	0.459	0.28	2.11367	0.657
ABCB22	Glyma.18G154200	0.137	0.096	0.058	0.041	0.045	0.04	0.015	0.023	0.117	0.045	0.025	0.012	0.083	0.0425	0.0516667	0.0273333
ABCB23	Glyma.16G011000	0.011	0	0.01	0	0.02	0	0.039	0.051	0.046	0.128	0.056	0.201	0.00525	0.01	0.0453333	0.128333
ABCB24	Glyma.06G139500	0.097	0.215	0.263	0.216	0.213	0.36	0.618	0.684	0.61	0.412	0.341	0.536	0.19775	0.2865	0.637333	0.429667
ABCB25	Glyma.02G094800	2.238	2.034	2.775	1.945	3.444	2.948	3.416	3.462	4.432	3.91	4.606	4.535	2.248	3.196	3.77	4.35033
ABCB26	Glyma.18G286600	2.37	1.978	2.805	1.926	3.159	2.796	4.142	3.685	4.247	5.356	5.708	5.207	2.26975	2.9775	4.02467	5.42367
ABCB27	Glyma.10G290800	3.072	2.782	4.757	3.748	4.772	4.723	3.642	4.288	3.983	8.917	7.439	8.349	3.58975	4.7475	3.971	8.235
ABCB28	Glyma.20G239800	3.012	2.782	3.966	3.78	3.724	3.24	3.382	3.651	4.2	7.847	5.989	6.732	3.385	3.482	3.74433	6.856
ABCB29	Glyma.13G063700	2.816	3.355	2.088	3.432	2.552	2.853	14.427	17.963	16.511	2.363	2.581	2.849	2.92275	2.7025	16.3003	2.59767
ABCB30	Glyma.19G021500	4.49	4.711	5.9	4.574	5.889	5.45	12.703	14.768	14.066	8.252	6.156	8.249	4.91875	5.6695	13.8457	7.55233
ABCB31	Glyma.10G055000	2.049	2.815	2.84	2.432	3.112	2.558	2.051	1.872	1.558	4.658	3.524	4.148	2.534	2.835	1.827	4.11
ABCB32	Glyma.13G142100	1.216	0.873	2.325	1.325	2.094	1.616	1.816	1.749	2.158	4.942	3.46	4.396	1.43475	1.855	1.90767	4.266
ABCB33	Glyma.19G184300	7.515	5.83	6.052	6.794	6.907	5.13	10.152	10.882	10.912	9.822	7.605	9.705	6.54775	6.0185	10.6487	9.044
ABCB34	Glyma.03G183600	12.83	11.857	8.293	11.375	8.909	8.379	7.492	6.83	7.467	6.16	6.404	6.397	11.0887	8.644	7.263	6.32033
ABCB35	Glyma.14G220200	2.215	1.847	2.775	1.816	3.125	3.837	0.041	0.032	0	0.127	0.148	0.19	2.16325	3.481	0.0243333	0.155
ABCB36	Glyma.17G259100	3.133	3.983	5.337	3.192	4.946	5.098	0.107	0.061	0.055	0.047	0.04	0.063	3.91125	5.022	0.0743333	0.05
ABCB37	Glyma.08G270300	0.163	0.276	0.487	0.193	0.19	0.406	0.015	0	0	0.023	0	0	0.27975	0.298	0.005	0.00766667
ABCB38	Glyma.09G206300	9.023	9.175	8.344	9.214	9.11	8.234	0.072	0.091	0.064	0.055	0.013	0	8.939	8.672	0.0756667	0.0226667
ABCB39	Glyma.01G016500	18.365	20.828	22.417	20.37	22.939	20.713	0	0.036	0	0	0.013	0.023	20.495	21.826	0.012	0.012
