# Supplementary material for: Genome-Wide Analyses of the Soybean GmABCB Gene Family in Response to Salt Stress
Source: Genes (Basel). 2025 Feb 19;16(2):233. doi: 10.3390/genes16020233 (PMC11855854; doi:10.3390/genes16020233)
Supplement: Supplementary file 1 [file genes-16-00233-s001.zip › Table S5.xlsx]

## Sheet: Table S5
Table S5. List of ABCB genes.
Plant Species	Gene NO.
Goja	GlysoPI483463.01G000084
	GlysoPI483463.01G000162
	GlysoPI483463.02G002611
	GlysoPI483463.02G003444
	GlysoPI483463.03G007543
	GlysoPI483463.03G007929
	GlysoPI483463.06G014650
	GlysoPI483463.06G015933
	GlysoPI483463.08G021797
	GlysoPI483463.08G022514
	GlysoPI483463.09G024792
	GlysoPI483463.10G026105
	GlysoPI483463.10G027015
	GlysoPI483463.10G028470
	GlysoPI483463.12G034279
	GlysoPI483463.13G035903
	GlysoPI483463.13G036446
	GlysoPI483463.13G036448
	GlysoPI483463.13G036449
	GlysoPI483463.13G036681
	GlysoPI483463.11G031465
	GlysoPI483463.14G039498
	GlysoPI483463.15G040399
	GlysoPI483463.16G042379
	GlysoPI483463.16G043028
	GlysoPI483463.17G044850
	GlysoPI483463.17G044852
	GlysoPI483463.17G044853
	GlysoPI483463.17G047051
	GlysoPI483463.18G047210
	GlysoPI483463.18G049889
	GlysoPI483463.19G050191
	GlysoPI483463.19G050193
	GlysoPI483463.19G050194
	GlysoPI483463.19G050242
	GlysoPI483463.19G051899
	GlysoPI483463.20G055057
W82	Glyma.01G008200
	Glyma.01G016500
	Glyma.02G008000
	Glyma.02G094800
	Glyma.03G183600
	Glyma.03G224100
	Glyma.06G139500
	Glyma.06G269300
	Glyma.08G270300
	Glyma.08G342600
	Glyma.09G206300
	Glyma.10G055000
	Glyma.10G137600
	Glyma.10G290800
	Glyma.12G135300
	Glyma.13G063700
	Glyma.13G118500
	Glyma.13G118800
	Glyma.13G118900
	Glyma.13G119000
	Glyma.13G142100
	Glyma.13G222000
	Glyma.14G220200
	Glyma.15G090200
	Glyma.16G011000
	Glyma.16G078100
	Glyma.17G041200
	Glyma.17G041300
	Glyma.17G041400
	Glyma.17G259100
	Glyma.18G012700
	Glyma.18G154200
	Glyma.18G286600
	Glyma.19G016400
	Glyma.19G016600
	Glyma.19G016700
	Glyma.19G021500
	Glyma.19G184300
	Glyma.20G239800
ZH13	GmaxZH000088
	GmaxZH000170
	GmaxZH002648
	GmaxZH003466
	GmaxZH007523
	GmaxZH007914
	GmaxZH014711
	GmaxZH016111
	GmaxZH022209
	GmaxZH022902
	GmaxZH025209
	GmaxZH026511
	GmaxZH027562
	GmaxZH029028
	GmaxZH033141
	GmaxZH034883
	GmaxZH035422
	GmaxZH035425
	GmaxZH035426
	GmaxZH035660
	GmaxZH036438
	GmaxZH040222
	GmaxZH041142
	GmaxZH043191
	GmaxZH043825
	GmaxZH045600
	GmaxZH045603
	GmaxZH045604
	GmaxZH047820
	GmaxZH047977
	GmaxZH049359
	GmaxZH050746
	GmaxZH051054
	GmaxZH051055
	GmaxZH051056
	GmaxZH051100
	GmaxZH052833
	GmaxZH056066
