# Supplementary material for: Genome-Wide Analyses of the Soybean GmABCB Gene Family in Response to Salt Stress
Source: Genes (Basel). 2025 Feb 19;16(2):233. doi: 10.3390/genes16020233 (PMC11855854; doi:10.3390/genes16020233)
Supplement: Supplementary file 1 [file genes-16-00233-s001.zip › Table S6.xlsx]

## Sheet: Table S6
Table S6. Amino acid sequence of GmABCB genes family.
Gene name	Sequence ID	Amino acid sequence
GmABCB1	Glyma.03G224100	MMSDMMRHENGLQDEELKHDERTEQESSTKVEKREKRQQKEKVETVPYHKLFLFADSTDI ILVVVGTIGAIGNGLGMPLMTLLFGELIDSFGNNQFGSDVVKQVSKVCLKFVYLGIGTGL AAFLQVTCWTVTGERQAARIRGLYLKTILRQDIAFFDKETNTGEVIGRMSGDTLLIQDAM GEKVGRFLQLVATFFGGFVIAFIKGWLLTVVMLSVVPLVAAAGATMAFIIGMMATRGQSA YAKASHVVEETIGSIRTVASFTGEKQAVSSYKKFLADAYQSGVHEGFVGGMGLGVVMLVM FCGYALSVWFGAKMIMEKGYSAGAVVNVFVAVLNASMSLGQASPSISAFAAGQAAAYKMF QTIERKPEIDAYDPNGKILEDIHGEIHLRDVYF…
GmABCB2	Glyma.02G008000	MDAENGEERKHHEASTSENSAETSTNGEKREKGKQKEKPETVPFHKLFAFADSTDILLMA VGTIGAIGNGLGLPLMTLLFGQMIDSFGSNQQNTHVVEEVSKVSLKFVYLAVGSGMAAFL QVTSWMVTGERQAARIRGLYLKTILRQDVAFFDKETNTGEVIGRMSGDTVLIQDAMGEKV GKFLQLIATFIGGFVIAFVRGWLLTVVMLSTLPLLALSGATMAVIIGRMASRGQTAYAKA AHVVEQTIGSIRTVASFTGEKQAVSSYSKFLVDAYKSGVHEGSTAGAGLGTVMLVIFCGY ALAVWFGAKMIMEKGYNGGTVINVIIAVLTASMSLGQASPSMSAFAAGQAAAYKMFQTIE RKPEIDAYDPNGKILEDIQGEIELRDVDFSYPA…
GmABCB3	Glyma.10G137600	MDVENGEERKHDDASTSENRAETSTNGEKEEKSKQQEKPETVPFHKLFAFADSTDILLMA VGTIGAIGNGLGLPLMTLLFGQMIDSFGSNQRNTNVVEEVSKVSLKFVYLAVGSGLAAFL QVTSWMVTGERQAARIRGLYLKTILRQDVAFFDKETNTGEVIGRMSGDTVLIQDAMGEKV GKFLQLIATFIGGFVIAFIKGWLLTVVMLSTLPLLALSGATMAVIIGRMASRGQTAYAKA AHVVEQTIGSIRTVASFTGEKQAVSSYSKFLVDAYKSGVHEGFIAGAGLGTVMLVIFCGY ALAVWFGAKMIMEKGYNGGTVINVIIAVLTASMSLGEASPSLSAFAAGQAAAYKMFQTIE RKPEIDAYDPNGKILEDIQGEIELRDVYFSYPA…
GmABCB4	Glyma.17G041300	MVAEAGLEADMTSTKTTGSTSDHPPAQGPENTQEIEYMQQDCKKNKMKGESNKTVPFYKL FSFADSWDCLLMVVGAISAVGNGISMPLMTILIGDAIDAFGGNVDNKQAVVHQVSKASLK FASIGAGAFFAAFLQVACWVITGERQAARIRGLYLKAILRQDISFFDKDTNSGEVVGRMS GDTVLIQEAMGEKVGKFIQYVACFFGGTVIAFIKGWLLSLALLSSLPLLVLSGSVMSFAF AKMASRGQTAYSEAATVVERTIGSIRTVASFTGEKQAIAQYNQYLIKAYRVGVQEGVAGG FGFGLVRLFIYCTYALAVWFGGKMVLEKGYTGGQVISIFFAVLTGSMSLGQASPSLTAFA AGQAAAFKMFETIKRQPDIDAYDTGGRLLDDIS…
GmABCB5	Glyma.13G118500	MARQKDSKKNKVNDESNKTVPFYKLFAFADSWDYLLIFVGTISAAGNGITKASTNIIMGE AIDAFRGNGNTKQVVHEVSKVSLKFALIGAASFLAAFLQVACWVSTGERQAARIRGLYLR AILRQDISFFDKETNTGEVVGRMSGDTLLIQEALGEKVGKFIQCVACFLGGLVIAFIKGW LLTLVLLSCIPPLVISGSMMSFAFAKLASRGQAAYSEAATVVERTIGSIRTVASFTGENQ AIAQYNQSLTKAYKTAVQDGVAAGLGLGSIRFFINSSFALAVWFGGKMVLDKGYTPGQVM SIFLALFYASMSLGQVSANLTAFSAGQAAAYKIFETINRHPDIDAYDTAGRQEDDISGDI ELKEVFFSYPSRPEEFIFNGFSISISSGTTAAL…
GmABCB6	Glyma.17G041400	MARQQDFKKNKMMKKEESNKTLPFHKLFSFADSRDYLLMFVGTISAAGNGMTKASTNIVM GEAIEAFRRSGNTKQVVHEVSQVSLKFALLGAISFLAAFLQVACWVSTGERQAARIRGLY LKAVLRQDISYFDKETNTGEVVERMSGDTVLIQEAMGEKVGKFIQCVACFLGGLVIAFIK GWFLTLVLLSCIPPLVLSGSIMSIAFAKLASRGQAAYSEAATVAACAIGSIRTVASFTGE NQAIAQYNQSLTKAYRTAVQDGVAAGLGLGSIRFFITSSFALALWFGAKMVLEKGYTPGQ VMSIFLALFYASMSLGQVSTNLTAFAAGQAAAFKIFETINRHPDIDAYDTAGQQKDDISG DIELREVCFSYPSRPDALIFNGFSISISSGTNA…
GmABCB7	Glyma.13G119000	MLYSMNSLNYDPTIYKLATGFNFPTDNLFFNSFLSCCFLRLVFRPSSQKALIASASCCKR VIGRGVCEQKESFYIEMEGDISVNGDPNTYSNSNQDSKKSEAKDEPAKTVPLYRLFSFAD PLDHLLMFVGTVGAIGNGISLPLMTLIFGNMINAFGESSNTNEVVDEVSKVSLKFVYLAV GTFFASFLQLTCWMITGDRQAARIRGLYLQTILRQDVSFFDKETNTGEVVGRMSGDTVLI QDAMGEKVGQFIQLISTFFGGFVVAFIKGWLLTVVMLACIPLLVMSGAMITVIISRASSE GQAAYSTAASVVEQTIGSIRTVASFTGERLAIAKYNQSLNKAYKTGVQEALASGLGFGLL YFVFICSYGLAVWFGAKMIIEKGYTGGKVLTVI…
GmABCB8	Glyma.17G041200	MEGDISVNGDPNINNNHDSKKRDDKDEPAKTVPLYKLFSFADPLDLLLMFVGTVGAIGNG ISMPLMTLIFGSLINAFGESSNTDEVVDEVSKVSLKFVYLAVGTFFAAFLQLTCWMITGN RQAARIRGLYLKTILRQDVSFFDKETSTGEVVGRMSGDTVLIQDAMGEKVGQFIQLVATF FGGFVVAFIKGWLLTVVMLSCIPLLALSGAMITVIISKASSEGQAAYSTAAIVVEQTIGS IRTVASFTGERPAIAKYNQSLTKAYKTGVQEALASGLGFGVLYFVLMCSYGLAVWFGAKM VIEKGYTGGEVVTIIFAVLTGSFSIGQASPSLSAFAAGQAAAFKMFETIKRKPEIDAYGT TGLKINDIRGDIELKEVCFSYPTRPDELVFNGF…
GmABCB9	Glyma.13G118800	MAQDIALNRDSDSKEDSKSKAKDKTVKTVPLYKLFSFADPLDNLLMFLGTVGAIGNGVSI PLTILMFGNMINAFGGTENSNVVDEVSKVSLKFVYFAVGTFLLSLLQLTCWMVTGERQAT RIRGLYLKTILRQDVTFFDKETRTGEVVGRMSGDTVLIQDAMGEKVGQFLQFIATFIGSF AVAFIKGWLLTVVMLSCIPPLALVGAVLGQVISKASSRGQEAYSIAATVAEQTIGSIRTV ASFTGEKQAIANYNQSLTKAYKAGVQGPLASGLGFGALYFVFTCSYGLATWFGAKMIIEK GYTGGEVITVIVAVLNGSMSLGQASPSLSAFAAGQAAAFKMFETIKRKPEIDAYDTTGRQ LDDIRGDIELREVCFSYPTRPDELIFNGFSLSI…
GmABCB10	Glyma.13G118900	MAENIDLYGDSDIKQDSKSKVKDESAKTVPLYKLFSFADPLDHLLMFVGAVGAIGNGISM PLMTLIFGNMINAFGATENSNEVVDEVSKVSLKFVYLAVGTFFASLLQLTCWMITGERQA ARIRGLYLQNILRQDVSFFDKETRTGEVVGRMSGDTVLIQDAMGEKVAQFIQLMTTFVGG FVIAFSRGWLLTLVMLSSIPPLVLCGSMLGLIITKASSRAQAAYSIAASIVEQTIGSVRT VASFTGEKQAIDKYNQSIIKAYRAGVQEALATGLGFGSLYFVFNCSYSLATWFGAKMVIE KGYTGGEVVTVIMAVLTGSMSLGQASPSLSAFAAGQAAAFKMFETIKRKPEIDAYDTTGR QLDDIRGDIELREVCFSYPTRPDELIFNGFSLS…
GmABCB11	Glyma.15G090200	MAHNTEVPPSTSSQPHERDKANQKVPFYKLFTLADRLDVALITIGTIGAMANGCSQPLMT LILGKIINTFGSADPSNTIKEVSNVALLFVYLAIATGIASFLQVACWMVTGERQAARIRG LYLKTILKQDIAFFDTETTTGEVIGRMSGDTILIQDAMGEKVGKFIQLASTFIGGFVIGF VRGWRLALVLLACIPCVVLIGGALSMVMTKMASRGQAAYAEAGNVVEQTVGAIRTVASFT GEKKAIEKYNTKLNVAYKTMIQQGLASGLGMGALLLTIFCTYALAMWYGSKLVIEKGYNG GTVITVIVALMTGGMSLGQTSPSLNAFAAGQAAAYKMFETIARKPKIDAYDTNGVVLEDI KGDIELKNVHFRYPARPDVQIFSGFSLYVPSGT…
GmABCB12	Glyma.13G222000	MAQDEEAAKVKVEEKVPFYKLFTFADHLDMTMMIIGVISAMANGMSQPLMSLIFGKMINA FGSTDPSHIVQEVSKVALLFVYVAFGAGITSFLQVSCWMMTGERQAARIRGLYLKTILKQ DITFFDTETTTGEVIGRMSGDTILIQDAMGEKVGKFIQLVSAFFGGFVIAFTKGWELCLV LLACIPCIVVVGGIMSMMMAKMSTRGQAAYAEAGIVVEQTVGAIRTVASFTGEKKAIEKY NNKLRIAYATTVQQGLASGFGMGVLLLIIFCTYALAMWYGSKLIIEKGYDGGSVFNIIMS INTGGMSLGQAAPCVNAFAAGQAAAYKMFETIKRKPKIDAYDTNGVVLEEIRGDIELKDV HFRYPARPDVQIFSGFSFYIPSGKTAAFVGQSG…
GmABCB13	Glyma.16G078100	MGSPKMDESETQKVDMGRKERASIATILRYSDWIDVVLMLMGAVGAIGDGMSTNVLLLFA SRIMNSLGYSNNLQSTKTYMAEVEKCSLYFVYLGLAAMVVAFMEGYCWSKTSERQVLRIR YKYLEAVLRQEVGFFDLQETTTSEIINSISKDTSLIQEVLSEKVPLFLMHSSSFISGVAF ATYFSWRLALVAFPTLLLLIIPGMIYGKYLIYLSKSTLKEYGKANSIVEQALSSIKTVYS FTAEKRIMGRYSDILCKTSRLGIKQGIAKGIAVGSTGLSFAIWAFLAWYGSRLVMYKGES GGRIYASGISFIMCGLSLGVVLPDLKYFTEASVAASRIFDMIDRTPLIDGEDTKGVVLES ISGRLDFEHVKFTYPSRPDMVVLRDFNLQVEAG…
GmABCB14	Glyma.01G008200	MGSPKMDEAETRKLEMERKERASIATILRYADWIDVVLMLMGAVGAIGDGMSTNVLLLFA SRIMNSLGYSNNLQSTKTYMAEVEKCSLYFVYLGLAAMVVAFMEGYCWSKTSERQVLKIR YKYLEAVLRQEVGFFDSQEATTSEIINSISTDTSLIQEVLSEKVPLFLMHSSSFISGVAF ATYFSWRLALVAFPTLLLLIIPGMIYGKYLIYLSKSTVKEYGKANSIVEQALSSIKTVYS FTAEKRIIGRYSDILCRTSRLGIKQGIAKGIAVGSTGLSFAIWAFLAWYGSRLVMYKGES GGRIYASGISFIMCGLSLGVVLPDLKYFTEASVAASRIFDMIDRTPLIDGEDTKGLVLES ISGRLDFEHVKFTYPSRPDMVVLNDFNLQVEAG…
GmABCB15	Glyma.18G012700	MGSKDGFFRYADGFDKLLLLFGTLGCIGGGLQTPMTMLVLGSLIDDYAGGSGHSVSNHVI DKYALRLLGVAIGVALSSFIEGVCWTRTAERQTSRMRTEYLKSVLRQEVGFFDKQTDSSS TFQVIATITSDAQTIQDTMADKVPNCLGHLSAFFSSFVVALFLSWRLALAAFPFSIIMIM PAIIFGKTMKELGNKMKDAYGVAGSIAEQTISSIRTVYSYVGEKQTLEAFNSGLQKSMEI GIKLGQTKGVIIGSFGLLYATWAFQSWVGSVLVRTKGESGGPVFCAEICIIWGGLSLMSA LPNLGFILEATTATTRIFEMIDRVPTINSYKEKGKLLTHTRGEITFNEVEFSYPSRPDAP VLQGLNLKVQAGKTVGLVGGSGSGKSTIISLLE…
GmABCB16	Glyma.06G269300	MGNNSMFRYADGMDKLLMFFGTLGSLGDGLQTPLMMYILSDVINAYGDKNSHLTRHDVNK YALRLFCAALGVGLSAFIEGMCWTRTAERQASRMRMEYLKSVLRQEVGFFDTQTAGSSTT YQVVSLISSDANTIQVVLCEKIPDCVAYMSTFLFCHILAFVLSWRLTLAAIPLSVMFIVP ALVFGKIMLDLVMKMIESYGIAGGIAEQAISSIRTVYSYVGENQTLTRFSSALQKTMEFG IKQGFAKGLMLGSMGVIYISWGFQAWVGTFLITNKGEKGGHVFVAGFNVLMGGLSILSAL PNLTAITEATAAVTRLFEMIDRVPTIDSEDKKGKALSYVRGEIEFQDVYFCYPSRPDTPV LQGFNLTVPAGKSVGLVGGSGSGKSTVIQLFER…
GmABCB17	Glyma.12G135300	MGNNSMFRYADGVDKLLMLFGTLGCLGDGLQTPLMMYILSDVINAYGDKNSHLTKHDVNK YALKLFCAALGVGLSAFIEGICWTRTAERQASRMRMEYLKSVLRQEVGFFDTQIAGSSTT YQVVSLISSDANTIQVVLCEKIPDCLAYMSTFLFCHIFAFVLSWRLTLAAIPLSVMFIVP ALVFGKIMLDLVMKMIESYGVAGGIAEQAISSIRTVYSYVGENQTLNRFSSALQKTMEFG IKQGFAKGLMLGSMGVIYISWGFQAWVGTFLITNKGEQGGHVFVAGFNVLMGGLSILSAL PNLTAITEATAAVTRLFEMIDRVPSIDSEDKKGKALSYVRGEIEFQDIYFCYPSRPDTPV LQGFNLTVPAGKSVGLVGGSGSGKSTIIALLER…
GmABCB18	Glyma.19G016600	MCKMRVDQNHTIVNTKKKKKKNGSIRSIFMHADSLDWFLMVLGVFGAMGDGFTTPISVYI MSGIVNNVGGVLKMTPSTFIHNVNKYSLALTYLACASFFASFLEGYCWTRTGERQVARMK VKYLKAVLRQDITYFDLHVTSTSEVLTCVSSDSFVIQDVLSEKVPNFLMNFFRFLGSYIV AFALFWRLAIVGFPFVVLLVIPGLIYGKTMIRLARKIREESNKAGTIAEQAISSIRTVYS FVGESKTINAFSDALQGSVKLGLRQGLAKGLAIGSKGAVFAIWSFMCYYGSRLVMYHGAK GGTVFAVGSVICIGGSALGASLSELKYFTEACAAGERIMEIIKRVPNIDSENMAGEILER VSGEVEFDNVKFVYPSRPDSVILNDFCLKIPAG…
GmABCB19	Glyma.19G016700	MREDQNHIGVDTKKKNGSIGSIFMHADGLDWFLMVLGVFGAMGDGFSSPVMMYFIGRIVN NIGDVSKITPSTFMHNVNKYSLALSYFASASFFTSFLEGYCWTRTSERQAARMRVKYLKA VLRQDVSYFDLHVTSKSEVLTCVSSDSLVIQEVLSEKVPNFLMNFFRFVGSYIAAFVLLW KLAIVAFPFVVLLVIPGLIYGKTMMGLARRIREESNKAGTIAEQAIFSIRTVYSFVGESK TINAFSEALQGSVKLGLRQGLAKGLAIGSNGVVFAIWSFMVYYGSRLVMYHGAKGGTVFA VGSVICIGGSALGASLSELKYITEACVAGERIMEMIKRVPNIDSENMAGVILEKVSGEVE FDHVKFIYPSRPDNVILNDFCLRIPAGKTLALV…
GmABCB20	Glyma.19G016400	MSGDHNSSVSMVGKKKKNGSLRSIFMHADGLDWFLMIFGLFGAIGDGIGTPLVLFITSKI MNNIGGFSSNIGSTFIHSINENAVVLLYLAGGSFIACFLEGYCWTRTGERQAARMRVRYL KAVLRQEVAYFDLHVTSTSEVITSVSNDSLVIQDCLSEKVPNFLMNASMFVGSYIVAFAL LWRLAIVGFPFVALLVIPGFMYGRTLMGLASKIREEYNKAGTIAEQAISSIRTVYSFVGE SKTIDAFSEALQGSVELGLRQGLAKGLAIGSNGVVFAIWAFMSYYGSRLVMYHGAKGGTV FAVGAAIALGGLALGAGLSNVKYFSEASTAGERIMEVIKRVPKIDSDSMAEEILENVSGE VEFNHVDFVYPSRPDSVILNDFCLKIPAGKTVA…
GmABCB21	Glyma.08G342600	MGRDQKSVVAMVGQERKTNKKNGSLGFRSIFMHADGKDLFLMVLGTIGAVGEGLTTPLVL YISSRMMNNIGSSSNMDGNTFIHSINKNAVSWLYLAGASFAVCFLEGYCWTRTSERQAAR MRCRYLKAVLRQDVEYFDLHVTSTSEIITSVSSDSLVIQDVLSEKVPNFLMNMSLFVGSY IAAFAMLWRLAIVGFPFVVLLVIPGLIYGKTLIGLSSKLREEYNQAGTVAEQTISSIRTV FSFVGESKTMNAFSNALQGTVKLGLKQGLAKGLAVGSNGVVFGIWSFMCYYGSRLVIYHG VKGGTVFAVGAAIAVGGLALGAGLSNVRYFSEAGAAAERIKEVIKRVPKIDSDNKEGEIL ENIYGEVEFDRVEFAYPSRPESAILKGLNLRVP…
GmABCB22	Glyma.18G154200	MVSMERKTKNENGSIGFGSIFMHADGKDLLLMVLGTIGAVGEGLATPLVLYISSRMMNNI GSSSNMDGNTFIHNINKNAVAWLYLAGASFAVCFLEGYCWTRTSERQAAKMRCSYLKAVL RQDVAYFDLQVTSTSDIITSVSGDSIVIQDVLSEKVPNFLMNISLFVGSYIAAFAMLWRL AIVGFPFVVLLVIPGLIYGKTLIGLSSKIREEYNQAGTVAEQTISSIRTVFSFVGESKTM NAFSNALQGTVKLGLKQGLTKGLAIGSNGVVFGIWSFMCYYGSRLVIYHDAKGGTVFAVG AAIAVGGLALGAGLSNMKYFSEAVAVAERIKEVIKRVPKIDSDNKDGQTLEKFYGEVEFD RVEFAYPSRPESAILKGLSLKVPAGKRVALVGE…
GmABCB23	Glyma.16G011000	MAADSFSFEGDSFSSHQRRHYPTPVSYHTVYGSGSGSFISSSSLTNPRARRRNPVPATPF ASDDDHSWQGEVSWKFEATGWRDYSTNFGSVLSPWPESSPSGHSRVFRRSANDYYLSRTS RFRGLANSSYEQSGYGRVELQSYDARDNDYSYFDQHSRPQGLSRSGFIQEKSSKKCKTSP LAEEDELSMIDYSITHDHVISPNRNGHGLELPYSKHGHGGDYGGNYHVGHDGPSSHGSQI YRSGGDYTYSHHDIEKLSAYDEEGEEDMDEEDARPPKTVGIFSLFKYSTKLDLVLVFVGC LGALINGGSLPWYSYLFGDVVNKISEAENDKAQMMKDVERICKFMAGLAAVVVFGAYLQI TCWRLVGERAAQRIRTEYLRAVLRQDITFFDTD…
GmABCB24	Glyma.06G139500	MAPQNVLQMVDTNIADEKDEPKKKVVKTLSFFKLMSYADVIDWILMGLGGLGSVVHGMAF PVGYLLLGKALNAFGNNINDIDAMVNALKKVVPYVWYMAIATFPAGVLEISCWMYASERQ LFQLRLAYLRAVLNQEIGAFDTELTSAKVISGISKHMSVIQDAIGEKLGHFTSSCATFFA GIVIAAICCWEVTLLCLVVVPLILIIGATYTKKMNSISTTKMLFHSEATSMIEQTISQIK TVYAFVGESSAIKSFTENMEKQYVISKGEALVKGVGTGMFQTVSFCSWALIVWVGAVVVR AGRATGGDIITAVMSILFGAISLTYAAPDMQIFNQAKAAGYEVFQVIQRKPLISNESEGM MPSKIKGDIELREVHFSYPSRPEKAILQGLSLS…
GmABCB25	Glyma.02G094800	MMVSRGLFGWSPPHVQPLTPVSEVSEPPESPSPYLDPSAETSASQQLEAEEEMEEPEEIE PPPAAVPFSQLFACADRFDWFLMAVGSVAAAAHGTALVLYLHYFAKIIHVLRLDPPHGTS QEQFDRFTELALTIVYIAAGVFVAGWIEVSCWILTGERQTAVIRSKYVQVLLNQDMSFFD TYGNNGDIVSQVLSDVLLIQSALSEKVGNYIHNMATFFSGLVIGLVNCWQIALITLATGP FIVAAGGISNIFLHRLAENIQDAYAEAASIAEQAVSYIRTLYAFSNETLAKYSYATSLQA TLRYGILISLVQGLGLGFTYGLAICSCALQLWVGRFLVIHGKAHGGEIITALFAVILSGL GLNQAATNFYSFDQGRIAAYRLFEMISRSSSSV…
GmABCB26	Glyma.18G286600	MMVSRGLFGWSPPHVQPLTPVSEVSEPPESPSPYLDPGAETSASQQVEAEEEMEEPEEIE PPPAAVPFSQLFACADRFDWFLMAIGSVAAAAHGTALVVYLHYFAKIIHVLRLDPPNGTS QEQFDRFTELALTIVYIAAGVFVAGWIEVSCWILTGERQTAVIRSNYVQVLLNQDMSFFD TYGNNGDIVSQVLSDVLLIQSALSEKVGNYIHNMATFFSGLVIGLVNCWQIALITLATGP FIVAAGGISNIFLHRLAENIQDAYAEAASIAEQAVSYIRTLYAFSNETLAKYSYATSLQA TLRYGILISLVQGLGLGFTYGLAICSCALQLWVGRFLVIHGKAHGGEIITALFAVILSGL GLNQAATNFYSFDQGRIAAYRLFEMISRSSSSV…
GmABCB27	Glyma.10G290800	MMVSRGLFGWSPPHIQPLTPVSEVSEPPESPSPYLDLGAETSTSQPMEVEEEMEEADEIE PPPAAVPFSRLFACADRLDWFLMLVGSLAAALHGTALVVYLHYFAKVLRVPQQGSPEEQF HRFKELALTIVYIAGGVFAAGWIEVSCWILTGERQTAVIRSNYVQVLLNQDMSFFDTYGN NGDIVSQVLSDVLLIQSALSEKVGNYIHNMATFFSGLVIAFINCWQIALITLATGPFIVA AGGISNIFLHRLAENIQDAYAEAASIAEQAVSYVRTLYAFTNETLAKYSYATSLQATLRY GILISLVQGLGLGFTYGLAICSCALQLWVGRLLIIHGKAHGGEIITALFAVILSGLGLNQ AATNFYSFDQGRIAAYRLFEMISRSSSSFNHDG…
GmABCB28	Glyma.20G239800	MMGSRGLFGWSPPHIQPLTPVSEVSEPPESPSPYLDLGAETSATQPMEVEEEMEEADEIE PPPAAVPFSRLFACADHLDWFLMLVGSIAAAAHGTALVVYLHYFAKVLRVPQQGLPEEQF HRFKELALTIVYIAGGVFAAGWIEVSCWILTGERQTAVIRSKYVQVLLNQDMSFFDTYGN NGDIVSQVLSDVLLIQSALSEKVGNYIHNMATFFSGLVIAFINCWQIALITLATGPFIVA AGGISNIFLHRLAENIQDAYAEAASIAEQAVSYIRTLYAFTNETLAKYSYATSLQATLRY GILISLVQGLGLGFTYGLAICSCALQLWVGRLLIIHGKAHGGEIITALFAVILSGLGLNQ AATNFYSFDQGRIAAYRLFEMISRSSSSFNHDG…
GmABCB29	Glyma.13G063700	MAEASEPKALPEAEKKKEQTLPFYKLFSFADKCDWMLMISGSIGAIVHGSSMPVFFLLFG EMVNGFGKNQMDLKKMTEEVSKYALYFVYLGLVVCISSYAEIACWMYTGERQVSTLRKKY LEAVLKQDVGFFDTDARTGDIVFSVSTDTLLVQDAISEKVGNFIHYLSTFLAGLVVGFVS AWRLALLSVAVIPGIAFAGGLYAYTLTGLTSKSRESYANAGIIAEQAIAQVRTVYSYVGE SKALNSYSDAIQNTLKLGYKAGMAKGLGLGCTYGIACMSWALVFWYAGVFIRNGQTDGGK AFTAIFSAIVGGMSLGQSFSNLGAFSKGKAAGYKLMEIINQKPTIVEDPSEGKCLAEVNG NIEFKDVTFSYPSRPDMFIFRNFSIFFPAGKTV…
GmABCB30	Glyma.19G021500	MAEAAEPNKALPEAEKKKEQTLPFYKLFSFADKCDWMLMISGSIGAIIHGSSMPVFFLLF GEMVNGFGKNQMNLKKMTEEVSKYALYFVYLGLVVCISSYAEIACWMYTGERQVSTLRKK YLEAVLKQDVGFFDTDARTGDIVFSVSTDTLLVQDAISEKVGNFIHYLSTFLAGLVVGFV SAWRLALLSVAVIPGIAFAGGLYAYTLTGLTSKSRESYANAGIIAEQAIAQVRTVYSYVG ESKALNSYSDAIQNTLKLGYKAGMAKGLGLGCTYGIACMSWALVFWYAGVFIRNGQTDGG KAFTAIFSAIVGGMSLGQSFSNLGAFSKGKAAGYKLMEIINQKPTIVEDPSEGKCLAEVN GNIEFKDVTFSYPSRPDMFIFRNFSIFFPAGKT…
GmABCB31	Glyma.10G055000	MSQNSEEIKTLEQWRWSEMQGIELVSSSATVSNSHESNPALEKKREERVIMEEVSSVAKK EEGVPNGVGGEKKKDGSVASVGFGELFRFSDGLDYILMAIGTVGAFVHGCSLPLFLRFFA DLVNSFGSNANDLDKMTQEVVKYAFYFLVVGAAIWASSWAEISCWMWTGERQSTRMRIRY LEAALDQDIQFFDTEVRTSDVVFAINTDAVMVQDAISEKLGNFIHYMATFVSGFVVGFTA VWQLALVTLAVVPIIAVIGGIHTTTLAKLSSKSQEALSQAGNIVEQTVVQIRVVLAFVGE TRALQGYSSALRIAQKIGYRTGFAKGMGLGATYFVVFCCYALLLWYGGYLVRHHYTNGGL AIATMFSVMIGGLALGQSAPSMAAFTKARVAAA…
GmABCB32	Glyma.13G142100	MAQNSEEIKTVEQWRWSEMQGLELMSSSAPVSNSHESNPTLEEERVMEEASSVEKKEGVP NGTRDGGGEKKKGETVASVWFGELFRFADGLDYILMAIGTVGAFVHGCSLPLFLRFFADL VNSFGSNANDLDKMTQEVVKYAFYFLVVGAAIWASSWAEISCWMWTGERQSTRMRIRYLE AALDQDIQFFDTEVRTSDVVFAINTDAVMVQDAISEKLGNFIHYMATFVSGFVVGFTAVW QLALVTLAVVPIIAVIGGIHTTTLAKLSSKSQEALSQAGNIVEQTVVQIRVVLAFVGETR ALQGYSSALRIAQKIGYRIGFAKGMGLGATYFVVFCCYALLLWYGGYLVRHHYTNGGLAI TTMFSVMIGGLALGQSAPSMAAFTKARVAAAKI…
GmABCB33	Glyma.19G184300	MSKDSEEIKTIEQWKWSEMQGLELVPEEGGAAAPSQHQVPREMNTSEPPNKDVGASSAAV TSNGGGEKKEKESVPSVGFGELFRFADGLDYVLMGIGTVGAVVHGCSLPLFLRFFADLVN SFGSNANDVDKMTQEVVKYAFYFLVVGAAIWASSWAEISCWMWSGERQSTKMRIKYLEAA LNQDIQFFDTEVRTSDVVFAINTDAVMVQDAISEKLGNFIHYMATFVSGFVVGFTAVWQL ALVTLAVVPMIAVIGGIHTTTLAKLSGKSQEALSQAGNIVEQTIAQIRVVLAFVGESRAL QAYSSALRVAQKIGYKTGFAKGMGLGATYFVVFCCYALLLWYGGYLVRHHATNGGLAIAT MFAVMIGGLGLGQSAPSMAAFTKARVAAAKIFR…
GmABCB34	Glyma.03G183600	MSKDSEEIKTIEQWKWTEMQGLELVPEEGAAAAPSQHHQLPMEMNTSEPPNKDVVGASSS SAAVTNGEKKEKEKESVPSVGFGELFRFADGLDYVLMGIGTVGAVVHGCSLPLFLRFFAD LVNSFGSNANDVDKMTQEVVKYAFYFLVVGAAIWASSWAEISCWMWSGERQSTTMRIKYL EAALNQDIQFFDTEVRTSDVVFAINTDAVMVQDAISEKLGNFIHYMATFVSGFVVGFTAV WQLALVTLAVVPMIAVIGGIHTATLAKLSGKSQEALSQAGNIVEQTVAQIRVVLAFVGES RALQSYSSALRIAQKIGYKTGFAKGMGLGATYFVVFCCYALLLWYGGYLVRHHATNGGLA IATMFAVMIGGLGLGQSAPSMAAFTKARVAAAK…
GmABCB35	Glyma.14G220200	MAEVELAPDSLIEQNVTSKTVQQSKTDSVSFFGLFAAADATDCVLMFLGSVGSCVHGAAL PVFFILFGRMIDSLGHLSNNPHKLSSRISEHALYLVYLGGVVLVSAWMGVAFWMQTGERQ TARLRLKYLQAVLKKDINFFDNEARDANIIFHISSDAILVQDAIGDKTGHAIRYLSQFIV GFAIGFTSVWQLTLLTLAVVPLIAVAGGAYTIIMSTLSEKGEAAYAEAGKVAEEVISQVR TVYSFVGEEKAAGSYSKSLDNALKLGKKGGFAKGVGVGFTYGLLFCAWALLLWYASILVR HHKTNGGKAFTTIINVIFSGFALGQAAPNLGSIAKGRVAAANIMNMIASASRNSKKLDDG NIVPQVAGEIEFCEVCFAYPSRSNMIFEKLSFS…
GmABCB36	Glyma.17G259100	MAEVELAPDSRLEQNVSSKIDQQTKTESVSFFGLFATADATDCVLMFLGCFGSCVHGAAL PVFFILFGRMIDSLGHLSNDPHKLSSRVSEHALYLVYLGGVVLVSAWMGVAFWMQTGERQ TARLRLKYLQAVLKKDINFFDNEARDANIIFHISSDAILVQDAIGDKTGHAIRYLSQFIV GFAIGFTSVWQLTLLTLAVVPLIAVAGGAYTIIMSTLSEKGEAAYAEAGKVAQEVISQVR TVYSFVGEEKAVGSYSKSLDNALKLGKKGGLAKGIGVGFTYGLLFCAWALLLWYASILVR NHKTNGGKAFTTIINVIFSGFALGQAAPNLGSIAKGRAAAGNIMNMIASTSRNSKKFDDG NVVPQVAGEIEFCEVCFAYPSRSNMIFEKLSFS…
GmABCB37	Glyma.08G270300	MDINEGRKKEKGTQQERRKVPFLKLFSFADFYDCVLMAIGTVGACVHGASVPVFFVFFGK IINVIGLAYLFPKEASHEVSKYALDFVYLSIAILFSSWTEVACWMHTGERQAAKMRMAYL RSMLNQDISLFDTEASTGEVISSITSDIIVVQDALSEKVGNFMHYISRFIAGFTIGFVRV WQISLVTLAIVPLIALAGGLYAYVTIGLIGKVRKSYVRAGEIAEEVIGNVRTVQAFAGEE RAVRSYKVALMNTYRNGRKAGLAKGLGLGSMHCVLFLSWALLVWFTSVVVHKNIANGGNA FTTMLNVVISGLSLGQAAPDISAFIRAKAAAYPIFEMIERDTMSKASSENGKKLSKLEGH IQFKDVCFSYPSRPDVVIFNNFCIEIPSGKILA…
GmABCB38	Glyma.09G206300	MSDRGTLSGDSAMDDAKSNKKEHKVSLLKLFSFADFYDYVLMGVGSVGAIVHGASVPVFF IFFGKLINVIGLAYLFPKEASHKVAKYSLDFVYLSIAILFSSWTEVACWMHTGERQAAKM RMAYLKSMLNQDISLFDTEASTGEVISAITSDIIIVQDALSEKVGNFMHYISRFVAGFVI GFVRVWQISLVTLSIVPLIALAGGLYAYVTIGLIAKVRKAYVRAGEIAEEVIGNVRTVQA FAGEERAVRSYKAALMKTYVNGRKAGLAKGLGLGSMHCVLFLSWSLLVWFTSIVVHKNIA NGGESFTTMLNVVIAGLSLGQAAPDISAFIRAKAAAYPIFEMIERETVSKSSSKTGRKLG KLEGHIQFKNVCFSYPSRPDVAIFNNLCLDIPS…
GmABCB39	Glyma.01G016500	MSDRGTLSGDSAVDDAKSNKKEHKVSLLKLFSFADFYDYVLMGVGSVGAIVHGASVPVFF IFFGKLINVIGLAYLFPKEASHKVAKYSLDFVYLSIAILFSSWTEVACWMHTGERQAAKM RMAYLKSMLNQDISLFDTEASTGEVISSITSDIIIVQDALSEKVGNFMHYISRFVAGFVI GFVRVWQISLVTLSIVPLIALAGGLYAYVTIGLIAKVRKAYVRAGEIAEEVIGNVRTVQA FAGEERAVRSYKAALMKTYVNGRKAGLAKGLGLGSMHCVLFLSWSLLVWFTSIVVHKNIA NGGESFTTMLNVVIAGLSLGQAAPDISAFIRAKAAAYPIFEMIERDTVSKSSSKTGRKLG KLEGHIQFKNICFSYPSRPDVAIFNNLCLDIPS…
